# Supplementary material for: Pharmacokinetics and Pharmacodynamics with Extended Dosing of CC-486 in Patients with Hematologic Malignancies
Source: PLoS One. 2015 Aug 21;10(8):e0135520. doi: 10.1371/journal.pone.0135520 (PMC4546409; doi:10.1371/journal.pone.0135520)
Supplement: S4 Table — (XLSX) [file pone.0135520.s008.xlsx]

## Sheet: AllSigPathways_Table5
Pathways	Number of overlapping genes	Fisher's exact test p-value
Cytokine-cytokine receptor interaction	83	3e-39
Genes involved in Class A/1 (Rhodopsin-like receptors)	77	2.9e-30
Genes involved in GPCR ligand binding	87	3.2e-28
Genes involved in Peptide ligand-binding receptors	53	1.3e-23
Genes involved in Transmembrane transport of small molecules	73	7.2e-19
Genes involved in G alpha (i) signalling events	46	2.5e-17
Complement and coagulation cascades	26	1.1e-15
Hematopoietic cell lineage	28	2.6e-15
Chemokine signaling pathway	42	1.3e-14
Genes involved in Biological oxidations	35	2e-14
Genes involved in Chemokine receptors bind chemokines	22	6.1e-14
Neuroactive ligand-receptor interaction	49	3.2e-13
Genes involved in Hemostasis	66	1.6e-12
Genes involved in Metabolism of lipids and lipoproteins	67	2.6e-12
Genes involved in SLC-mediated transmembrane transport	43	5.9e-12
Jak-STAT signaling pathway	33	2.3e-11
Genes involved in Innate Immune System	45	3.6e-11
Steroid hormone biosynthesis	19	5.6e-11
Genes involved in Complement cascade	14	1.5e-10
Genes involved in G alpha (q) signalling events	32	3.6e-10
Genes involved in Gastrin-CREB signalling pathway via PKC and MAPK	34	4.1e-10
Genes involved in Cytochrome P450 - arranged by substrate type	17	4.5e-10
Asthma	13	9.7e-10
Autoimmune thyroid disease	16	1.1e-09
IL4-mediated signaling events	19	1.5e-09
Genes involved in Cell surface interactions at the vascular wall	22	1.7e-09
Visual signal transduction: Cones	11	2.9e-09
Arachidonic acid metabolism	16	7.5e-09
Natural killer cell mediated cytotoxicity	27	8.5e-09
Insulin signaling pathway	27	8.5e-09
Systemic lupus erythematosus	27	1.1e-08
Genes involved in Phase 1 - Functionalization of compounds	18	1.1e-08
Complement Pathway	10	1.6e-08
Genes involved in Phase II conjugation	18	2.9e-08
Leishmania infection	17	3e-08
Genes involved in Cell-Cell communication	23	3e-08
Lectin Induced Complement Pathway	8	3.6e-08
Urokinase-type plasminogen activator (uPA) and uPAR-mediated signaling	12	4.5e-08
Genes involved in Cytokine Signaling in Immune system	35	4.5e-08
Genes involved in Metabolism of amino acids and derivatives	32	4.6e-08
Genes involved in Initial triggering of complement	8	4.6e-08
Genes involved in Transport of glucose and other sugars, bile salts and organic acids, metal ions and amine compounds	20	5.4e-08
Beta2 integrin cell surface interactions	11	1.2e-07
Genes involved in Lipid digestion, mobilization, and transport	13	1.5e-07
Starch and sucrose metabolism	14	1.6e-07
Toll-like receptor signaling pathway	20	2e-07
Genes involved in Steroid hormones	11	2.1e-07
Genes involved in Metabolism of steroid hormones and vitamins A and D	12	2.2e-07
Signaling events mediated by PTP1B	14	2.3e-07
Genes involved in Striated Muscle Contraction	10	2.3e-07
Antigen Dependent B Cell Activation	7	3.3e-07
Genes involved in Muscle contraction	13	3.4e-07
Cytokines and Inflammatory Response	10	4.6e-07
Allograft rejection	11	6.8e-07
Genes involved in HDL-mediated lipid transport	7	7.2e-07
Genes involved in Interleukin-3, 5 and GM-CSF signaling	11	7.3e-07
Genes involved in Lipoprotein metabolism	9	8e-07
Genes involved in Defensins	13	1.1e-06
Cell adhesion molecules (CAMs)	23	1.1e-06
Metabolism of xenobiotics by cytochrome P450	16	1.2e-06
Genes involved in Neuronal System	36	1.3e-06
Genes involved in Interleukin receptor SHC signaling	9	1.3e-06
Genes involved in Signaling by Insulin receptor	20	1.3e-06
Genes involved in Cell junction organization	16	1.5e-06
Linoleic acid metabolism	10	1.5e-06
Genes involved in Interleukin-2 signaling	11	1.7e-06
Cytokine Network	8	1.8e-06
Leukocyte transendothelial migration	21	1.8e-06
IL 5 Signaling Pathway	6	1.9e-06
Fc epsilon RI signaling pathway	16	2.2e-06
Genes involved in Developmental Biology	43	3.2e-06
Type I diabetes mellitus	11	3.5e-06
VEGF signaling pathway	16	3.6e-06
Genes involved in Formation of Fibrin Clot (Clotting Cascade)	9	3.7e-06
Cardiac muscle contraction	14	4.1e-06
Genes involved in Platelet activation, signaling and aggregation	28	5.2e-06
Apoptosis	17	5.3e-06
Genes involved in Xenobiotics	7	5.7e-06
Genes involved in Potassium Channels	18	5.7e-06
Riboflavin metabolism	7	5.7e-06
Extrinsic Prothrombin Activation Pathway	6	6.2e-06
Genes involved in Degradation of the extracellular matrix	9	7.6e-06
T cell receptor signaling pathway	19	7.6e-06
Adrenergic Pathway	8	8.3e-06
Type II diabetes mellitus	11	8.4e-06
Drug metabolism - cytochrome P450	15	8.6e-06
Intestinal immune network for IgA production	12	9e-06
Genes involved in Extracellular matrix organization	16	9e-06
Acute Myocardial Infarction	7	9.1e-06
Cytosolic DNA-sensing pathway	11	9.4e-06
Genes involved in Common Pathway	6	1e-05
Genes involved in Signaling by NODAL	7	1e-05
Genes involved in Signaling by Interleukins	17	1.1e-05
Visual signal transduction: Rods	8	1.2e-05
Genes involved in Regulation of Complement cascade	6	1.2e-05
Hypertrophic cardiomyopathy (HCM)	16	1.3e-05
Aldosterone-regulated sodium reabsorption	11	1.3e-05
Genes involved in NGF signalling via TRKA from the plasma membrane	20	1.7e-05
Genes involved in Acyl chain remodelling of PC	7	1.8e-05
Purine metabolism	21	2e-05
Genes involved in PI3K Cascade	14	2.1e-05
mTOR signaling pathway	12	2.2e-05
Glycine, serine and threonine metabolism	7	2.2e-05
Regulation of hematopoiesis by cytokines	6	2.3e-05
Genes involved in Phospholipid metabolism	26	2.3e-05
Genes involved in Costimulation by the CD28 family	11	2.5e-05
Genes involved in Acyl chain remodelling of PG	6	2.5e-05
Genes involved in Signalling by NGF	27	2.6e-05
Lysosome	19	2.8e-05
amb2 Integrin signaling	10	3e-05
Signaling events mediated by Stem cell factor receptor (c-Kit)	9	3.4e-05
G alpha 13 Pathway	9	3.5e-05
Genes involved in Chylomicron-mediated lipid transport	5	3.5e-05
Downstream signaling in CD8+ T cells	11	3.7e-05
Genes involved in Signaling by PDGF	18	3.7e-05
Ether lipid metabolism	8	4.2e-05
Tight junction	18	4.3e-05
Growth Hormone Signaling Pathway	6	4.4e-05
Retinol metabolism	12	4.6e-05
Genes involved in Transport of inorganic cations/anions and amino acids/oligopeptides	15	4.6e-05
IL2 signaling events mediated by STAT5	8	4.7e-05
Tyrosine metabolism	10	5e-05
Phenylalanine metabolism	5	5e-05
GnRH signaling pathway	16	5.4e-05
Alpha-synuclein signaling	9	5.5e-05
Genes involved in Downstream signal transduction	15	5.7e-05
B cell receptor signaling pathway	14	5.9e-05
Genes involved in Insulin receptor signalling cascade	15	6e-05
Epithelial cell signaling in Helicobacter pylori infection	11	6.4e-05
Genes involved in ADP signalling through P2Y purinoceptor 1	5	6.9e-05
Genes involved in Latent infection of Homo sapiens with Mycobacterium tuberculosis	8	7.4e-05
Genes involved in Gamma-carboxylation, transport, and amino-terminal cleavage of proteins	5	7.5e-05
Nuclear Receptors in Lipid Metabolism and Toxicity	6	7.9e-05
Genes involved in Insulin receptor recycling	6	7.9e-05
Genes involved in Synthesis of PA	7	7.9e-05
Genes involved in Regulation of IFNA signaling	6	8.3e-05
Genes involved in Gap junction trafficking	7	9e-05
Genes involved in Termination of O-glycan biosynthesis	6	9.1e-05
CXCR3-mediated signaling events	10	9.3e-05
NOD-like receptor signaling pathway	11	9.3e-05
Primary immunodeficiency	9	9.4e-05
Genes involved in Amino acid and oligopeptide SLC transporters	9	9.4e-05
Neurotrophic factor-mediated Trk receptor signaling	11	9.5e-05
Dilated cardiomyopathy	15	9.5e-05
Ephrin B reverse signaling	8	9.8e-05
Genes involved in Opsins	5	0.0001
Graft-versus-host disease	9	0.0001
Neurotrophin signaling pathway	17	0.0001
Genes involved in Transmission across Chemical Synapses	22	0.0001
Regulation of BAD phosphorylation	7	0.0001
Genes involved in Metal ion SLC transporters	7	0.0001
Antigen processing and presentation	14	0.0001
Fructose and mannose metabolism	8	0.0001
Genes involved in Eicosanoid ligand-binding receptors	5	0.0001
Genes involved in Signalling to ERKs	8	0.0002
Drug metabolism - other enzymes	10	0.0002
Genes involved in Synthesis of PIPs at the plasma membrane	8	0.0002
Role of nicotinic acetylcholine receptors in the regulation of apoptosis	5	0.0002
Genes involved in Interferon alpha/beta signaling	9	0.0002
BCR signaling pathway	12	0.0002
Genes involved in Aquaporin-mediated transport	10	0.0002
RIG-I-like receptor signaling pathway	11	0.0002
Genes involved in Beta defensins	9	0.0002
PTEN dependent cell cycle arrest and apoptosis	6	0.0002
Genes involved in Signal amplification	5	0.0002
Genes involved in Inwardly rectifying K+ channels	6	0.0002
Genes involved in Signaling by ERBB4	14	0.0002
Genes involved in Platelet homeostasis	13	0.0002
EGF receptor (ErbB1) signaling pathway	6	0.0002
Cells and Molecules involved in local acute inflammatory response	6	0.0002
Genes involved in O-linked glycosylation of mucins	9	0.0002
Genes involved in Acyl chain remodelling of PS	5	0.0002
Genes involved in Acyl chain remodelling of PI	5	0.0002
Genes involved in Immunoregulatory interactions between a Lymphoid and a non-Lymphoid cell	12	0.0002
FAS (CD95) signaling pathway	8	0.0002
Endocytosis	21	0.0003
Intrinsic Prothrombin Activation Pathway	6	0.0003
Genes involved in Neurotransmitter Receptor Binding And Downstream Transmission In The Postsynaptic Cell	17	0.0003
Calcineurin-regulated NFAT-dependent transcription in lymphocytes	8	0.0003
Genes involved in Regulation of Water Balance by Renal Aquaporins	9	0.0003
Genes involved in Tandem pore domain potassium channels	5	0.0003
Genes involved in RNA Polymerase III Transcription	8	0.0003
Focal adhesion	24	0.0003
Glycolysis / Gluconeogenesis	9	0.0003
Class I PI3K signaling events	10	0.0003
Genes involved in Platelet Aggregation (Plug Formation)	8	0.0003
Genes involved in Cell-cell junction organization	10	0.0003
Genes involved in Iron uptake and transport	8	0.0003
EPO signaling pathway	5	0.0003
Genes involved in G alpha (s) signalling events	17	0.0004
Taste transduction	10	0.0004
Genes involved in Downstream TCR signaling	8	0.0004
HIV-I Nef: negative effector of Fas and TNF	9	0.0004
Pathways in cancer	32	0.0004
Genes involved in Glucose transport	6	0.0004
The Co-Stimulatory Signal During T-cell Activation	6	0.0004
Genes involved in Bile acid and bile salt metabolism	7	0.0004
Genes involved in PD-1 signaling	5	0.0004
Integrins in angiogenesis	12	0.0005
Regulation of retinoblastoma protein	10	0.0005
Viral myocarditis	12	0.0005
Genes related to CD40 signaling	7	0.0005
Calcium signaling pathway	21	0.0005
Calcium signaling in the CD4+ TCR pathway	6	0.0005
Selective expression of chemokine receptors during T-cell polarization	6	0.0005
Multiple antiapoptotic pathways from IGF-1R signaling lead to BAD phosphorylation	5	0.0006
Insulin Pathway	8	0.0006
Arf1 pathway	5	0.0006
Selenoamino acid metabolism	5	0.0006
Genes involved in p130Cas linkage to MAPK signaling for integrins	5	0.0006
Genes involved in Gap junction assembly	5	0.0007
Angiopoietin receptor Tie2-mediated signaling	9	0.0007
Classical Complement Pathway	5	0.0007
Genes involved in Amino acid transport across the plasma membrane	6	0.0007
Genes involved in Nuclear signaling by ERBB4	8	0.0007
Regulation of autophagy	7	0.0007
Genes involved in Metabolism of vitamins and cofactors	5	0.0008
Actions of Nitric Oxide in the Heart	7	0.0008
Vascular smooth muscle contraction	15	0.0008
alpha-Linolenic acid metabolism	5	0.0008
Osteopontin-mediated events	7	0.0008
MAPK signaling pathway	28	0.0008
Genes involved in PKB-mediated events	7	0.0008
Genes involved in Synthesis of bile acids and bile salts via 7alpha-hydroxycholesterol	5	0.0008
Porphyrin and chlorophyll metabolism	8	0.0009
Genes involved in E2F mediated regulation of DNA replication	5	0.0009
Glucocorticoid receptor regulatory network	12	0.0009
ErbB1 downstream signaling	13	0.0009
Genes involved in Growth hormone receptor signaling	6	0.0009
Maturity onset diabetes of the young	6	0.0009
Ascorbate and aldarate metabolism	6	0.001
ATF-2 transcription factor network	9	0.001
Interleukin 4 (IL-4) Pathway	6	0.001
Genes involved in PI Metabolism	9	0.001
Genes involved in Apoptosis	16	0.001
B Cell Antigen Receptor	7	0.001
Genes involved in Interferon Signaling	16	0.0011
Genes involved in Signaling by SCF-KIT	11	0.0011
Genes involved in CD28 dependent PI3K/Akt signaling	5	0.0011
Genes involved in CTLA4 inhibitory signaling	5	0.0011
Genes involved in Tie2 Signaling	5	0.0011
Genes involved in Signaling by the B Cell Receptor (BCR)	16	0.0011
Arginine and proline metabolism	9	0.0011
Mechanism of Gene Regulation by Peroxisome Proliferators via PPARa(alpha)	9	0.0011
Genes involved in GPVI-mediated activation cascade	7	0.0011
Genes involved in CD28 co-stimulation	6	0.0011
Glycerophospholipid metabolism	10	0.0011
Genes involved in Membrane Trafficking	15	0.0011
Genes involved in PI3K/AKT activation	7	0.0011
Trk receptor signaling mediated by PI3K and PLC-gamma	6	0.0012
Genes involved in Response to elevated platelet cytosolic Ca2+	12	0.0013
Amino sugar and nucleotide sugar metabolism	7	0.0013
Genes involved in Acyl chain remodelling of PE	5	0.0013
ErbB2/ErbB3 signaling events	6	0.0013
Genes involved in RNA Polymerase III Transcription Initiation From Type 3 Promoter	5	0.0013
Genes involved in Amine compound SLC transporters	5	0.0014
Genes involved in G beta:gamma signalling through PI3Kgamma	6	0.0014
PPAR signaling pathway	10	0.0014
Genes involved in Transferrin endocytosis and recycling	5	0.0014
Oxidative phosphorylation	16	0.0015
p75(NTR)-mediated signaling	7	0.0015
Glutathione metabolism	7	0.0015
Genes involved in Regulation of gene expression in beta cells	5	0.0015
CXCR4-mediated signaling events	14	0.0016
IL-2 Receptor Beta Chain in T cell Activation	7	0.0016
C-MYB transcription factor network	11	0.0016
Genes involved in RNA Polymerase I, RNA Polymerase III, and Mitochondrial Transcription	15	0.0018
Genes involved in PTM: gamma carboxylation, hypusine formation and arylsulfatase activation	6	0.0018
Notch signaling pathway	8	0.0018
FOXA2 and FOXA3 transcription factor networks	7	0.0018
Genes involved in Glycerophospholipid biosynthesis	10	0.0018
Genes involved in Integrin alphaIIb beta3 signaling	6	0.0018
Pentose and glucuronate interconversions	6	0.0018
Tryptophan metabolism	6	0.0019
p38 signaling mediated by MAPKAP kinases	5	0.002
Genes involved in L1CAM interactions	12	0.002
Transcription factor CREB and its extracellular signals	6	0.0021
Genes involved in G-protein beta:gamma signalling	6	0.0021
Signaling events mediated by VEGFR1 and VEGFR2	10	0.0022
G alpha i Pathway	5	0.0022
PDGFR-beta signaling pathway	16	0.0022
Progesterone-mediated oocyte maturation	12	0.0023
TGF-beta signaling pathway	12	0.0023
Genes involved in TRAF6 mediated IRF7 activation	5	0.0023
Dendritic cells in regulating TH1 and TH2 Development	5	0.0024
Genes involved in Thrombin signalling through proteinase activated receptors (PARs)	5	0.0024
Genes involved in Energy dependent regulation of mTOR by LKB1-AMPK	5	0.0024
Differentiation Pathway in PC12 Cells; this is a specific case of PAC1 Receptor Pathway.	6	0.0024
Genes involved in MHC class II antigen presentation	10	0.0024
Aurora B signaling	5	0.0025
TRAIL signaling pathway	6	0.0026
Genes involved in Synthesis of bile acids and bile salts	5	0.0027
Genes involved in Ion channel transport	9	0.0028
Wnt/Ca2+/cyclic GMP signaling.	5	0.0028
PKC-catalyzed phosphorylation of inhibitory phosphoprotein of myosin phosphatase	5	0.0028
IL12-mediated signaling events	9	0.0029
E2F transcription factor network	7	0.0032
39S ribosomal subunit, mitochondrial	8	0.0033
Signaling events mediated by PRL	5	0.0033
Signaling events mediated by TCPTP	7	0.0033
BMP receptor signaling	7	0.0035
Genes involved in Post-translational protein modification	19	0.0035
Genes involved in Diabetes pathways	15	0.0037
Small cell lung cancer	8	0.0038
Trk receptor signaling mediated by the MAPK pathway	6	0.0038
How Progesterone Initiates Oocyte Membrane	6	0.0038
Genes involved in Voltage gated Potassium channels	6	0.0039
Regulation of actin cytoskeleton	22	0.0039
Genes involved in Metabolism of carbohydrates	23	0.0041
Signal transduction through IL1R	6	0.0041
Genes involved in Amyloids	9	0.0043
Genes involved in Signaling by ERBB2	12	0.0043
Genes involved in TCR signaling	8	0.0043
Genes involved in Ion transport by P-type ATPases	6	0.0043
Genes involved in Glycosphingolipid metabolism	6	0.0044
Regulation of p38-alpha and p38-beta	6	0.0045
Signaling events regulated by Ret tyrosine kinase	7	0.0045
Genes involved in GABA B receptor activation	5	0.0045
IL23-mediated signaling events	6	0.0045
Genes involved in Toll Receptor Cascades	10	0.0046
Tumor Necrosis Factor Pathway.	5	0.0046
Sphingolipid metabolism	5	0.0046
Genes involved in Interaction between L1 and Ankyrins	5	0.0048
Genes involved in Antigen processing: Ubiquitination &amp; Proteasome degradation	15	0.0048
Vibrio cholerae infection	6	0.0048
Peroxisome	10	0.0049
Genes involved in Regulation of beta-cell development	5	0.005
Integrin Signaling Pathway	11	0.005
Genes involved in Signalling to RAS	5	0.0052
Melanoma	10	0.0053
Genes involved in Activation of Kainate Receptors upon glutamate binding	5	0.0053
Fc gamma R-mediated phagocytosis	12	0.0054
FOXA1 transcription factor network	7	0.0055
HIF-1-alpha transcription factor network	9	0.0055
ALK1 signaling events	5	0.0055
Genes involved in Class I MHC mediated antigen processing &amp; presentation	16	0.0057
FGF signaling pathway	8	0.0059
Activation of Csk by cAMP-dependent Protein Kinase Inhibits Signaling through the T Cell Receptor	5	0.0059
Genes involved in RNA Polymerase III Transcription Initiation From Type 2 Promoter	5	0.006
Genes involved in GAB1 signalosome	6	0.0062
Genes involved in NCAM signaling for neurite out-growth	8	0.0063
Genes involved in Axon guidance	23	0.0065
Glycosphingolipid biosynthesis - lacto and neolacto series	5	0.0065
Validated targets of C-MYC transcriptional repression	8	0.0068
Fc-epsilon receptor I signaling in mast cells	5	0.0069
Arrhythmogenic right ventricular cardiomyopathy (ARVC)	8	0.007
G alpha 12 Pathway	5	0.0071
Genes involved in Nuclear Receptor transcription pathway	7	0.0072
Nectin adhesion pathway	5	0.0073
Inositol phosphate metabolism	8	0.0075
Genes involved in Apoptotic execution phase	6	0.0076
Endometrial cancer	8	0.0076
Genes involved in G alpha (z) signalling events	6	0.0077
Regulation And Function Of ChREBP in Liver	7	0.0077
Nitrogen metabolism	5	0.0077
Genes involved in Sphingolipid metabolism	7	0.0079
Genes involved in Signaling by EGFR in Cancer	12	0.008
Alzheimer's disease	17	0.0082
Genes involved in G1/S Transition	10	0.0082
Beta3 integrin cell surface interactions	6	0.0083
G alpha q Pathway	5	0.0083
Genes involved in RIG-I/MDA5 mediated induction of IFN-alpha/beta pathways	8	0.0084
T Cell Signal Transduction	5	0.0086
Syndecan-2-mediated signaling events	6	0.0089
Genes involved in Adherens junctions interactions	5	0.0089
HIV-1 Nef: Negative effector of Fas and TNF-alpha	5	0.0091
Phosphatidylinositol signaling system	10	0.0093
Genes involved in Activation of Chaperone Genes by XBP1(S)	7	0.0096
Colorectal cancer	6	0.0097
Adipocytokine signaling pathway	7	0.0098
Genes involved in Tight junction interactions	5	0.0099
